# Supplementary material for: Serum Brevican as a Biomarker of Cerebrovascular Disease in an Elderly Cognitively Impaired Cohort
Source: Biomolecules. 2024 Jan 7;14(1):75. doi: 10.3390/biom14010075 (PMC10813026; doi:10.3390/biom14010075)
Supplement: Supplementary file 1 [file biomolecules-14-00075-s001.zip]

Archive with 1 entries (1 files):
- biomolecules-2774430-supplementary.pdf
